# Supplementary material for: Ultrasound-based radiomics model for predicting molecular biomarkers in breast cancer
Source: Front Oncol. 2023 Jul 31;13:1216446. doi: 10.3389/fonc.2023.1216446 (PMC10424446; doi:10.3389/fonc.2023.1216446)
Supplement: Supplementary file 2 [file Table_2.xlsx]

## Sheet: Sheet1
ER	PR	Herb	KI	Age	Molecular_subtypes	tumor_size	gender	TNM	Tumor_type	Menopausal_status	Histologic_Grade
1	1	0	1	38	2	2	0	2	3	0	C
1	0	0	1	65	2	2	0	2	1	1	2
1	1	0	1	48	2	1	0	1	1	2	2
0	0	1	1	45	3	2	0	2	1	0	3
1	1	0	0	58	1	1	0	3	1	1	1
1	0	1	0	49	2	1	0	2	1	1	2
1	1	0	0	31	1	1	0	1	3	0	B
1	1	1	1	64	2	2	0	4	1	1	3
1	1	0	1	34	2	2	0	2	1	0	3
1	1	0	0	64	1	2	0	2	1	1	3
1	1	0	1	47	2	1	0	1	3	1	B
1	1	0	1	34	2	1	0	1	1	0	3
1	1	0	0	63	1	2	0	3	1	1	3
1	1	0	1	35	1	2	0	1	3	0	B
1	1	0	0	69	1	1	0	1	1	1	2
1	1	0	1	67	2	1	0	1	1	1	3
0	0	0	1	30	4	1	0	1	1	0	X
0	0	0	1	30	4	1	0	1	1	0	X
1	1	0	1	40	2	1	0	3	1	0	2
0	1	0	1	78	2	1	0	1	1	1	2
0	0	0	1	45	4	3	0	3	1	0	3
1	0	0	1	65	2	2	0	2	1	1	x
1	1	0	1	56	2	1	0	2	1	1	3
1	1	0	0	82	1	2	0	2	2	1	1
0	0	0	1	35	4	2	0	2	1	0	3
1	1	0	0	45	2	2	0	2	1	0	X
1	1	0	0	45	1	1	0	1	1	0	2
1	1	0	0	67	1	1	0	1	3	1	B
1	1	0	0	45	1	1	0	2	1	0	1
1	1	0	0	60	1	1	0	1	3	1	B
0	0	0	0	72	4	2	0	2	4	1	2
0	0	1	0	79	3	1	0	1	3	1	B
1	1	0	0	57	1	2	0	2	1	1	2
1	1	0	1	49	1	2	0	2	1	0	2
0	0	1	0	79	3	1	0	1	3	1	C
1	1	0	1	30	2	1	0	3	1	0	2
0	0	1	1	50	3	2	0	2	1	2	2
1	1	0	1	63	2	2	0	2	1	1	2
0	0	0	1	56	4	1	0	1	1	1	3
1	1	0	1	82	1	1	0	1	2	1	2
1	1	0	1	53	2	2	0	2	1	1	2
1	1	0	0	57	1	2	0	2	1	1	X
1	0	0	1	65	2	2	0	3	2	1	3
0	0	1	1	56	3	2	0	2	3	1	C
1	1	0	1	47	1	1	0	1	1	0	2
1	0	0	0	66	2	1	0	1	1	1	2
0	0	1	1	33	3	2	0	3	1	0	3
0	0	0	1	58	4	1	0	1	1	1	3
1	1	0	0	36	1	1	0	2	2	0	2
1	1	0	0	61	1	1	0	1	3	1	B
1	0	0	0	67	2	2	0	2	2	1	2
1	1	0	0	48	1	2	0	2	1	0	2
1	1	0	1	51	2	1	0	2	1	0	2
1	0	0	0	36	2	3	0	2	2	0	2
1	1	0	1	40	1	1	0	3	1	0	2
0	0	1	1	52	3	2	0	2	1	1	3
1	1	0	0	66	1	1	0	1	1	1	X
0	0	1	1	59	3	1	0	2	1	1	2
1	1	0	1	51	2	1	0	2	1	0	2
1	1	0	1	59	2	1	0	1	1	1	2
0	0	1	1	54	3	1	0	1	1	1	3
1	1	0	0	45	1	3	0	3	1	0	3
1	1	0	1	52	1	1	0	1	1	0	2
1	1	1	0	65	2	1	0	3	1	1	3
1	1	0	1	52	2	2	0	2	1	1	X
1	1	0	1	48	2	1	0	1	1	0	3
1	1	0	1	39	2	1	0	1	1	0	2
0	0	0	1	63	4	1	0	1	1	1	3
1	1	0	1	58	2	2	0	2	1	1	3
1	1	0	0	41	1	1	0	1	4	0	1
1	1	1	0	57	2	1	0	1	1	1	X
1	1	1	0	45	2	1	0	1	1	0	2
1	1	0	1	61	2	2	0	1	1	1	3
0	0	0	1	45	4	3	0	3	2	0	3
1	1	0	1	49	1	1	0	1	3	0	B
1	0	0	1	55	2	2	0	2	2	1	2
0	0	1	1	53	3	2	0	2	1	1	3
1	1	0	0	50	1	1	0	1	4	0	2
0	0	0	1	53	4	2	0	2	1	2	2
1	1	0	0	36	2	1	0	1	1	0	1
1	1	0	0	40	1	1	0	1	2	0	2
0	0	0	1	65	4	3	0	3	4	1	2
1	0	0	0	58	2	2	0	3	1	1	2
1	1	0	1	54	2	1	0	1	1	1	3
1	1	0	1	64	2	3	0	2	2	1	X
1	1	0	0	52	1	1	0	1	1	2	2
1	0	1	1	40	2	3	0	3	2	0	2
1	0	0	0	69	2	1	0	1	1	1	1
1	1	0	1	53	2	2	0	3	2	0	3
1	1	1	1	56	2	2	0	3	1	1	3
1	1	0	0	45	1	3	0	1	1	0	2
1	1	0	0	41	1	2	0	1	3	0	B
0	0	0	1	51	4	2	0	2	1	0	3
1	1	0	0	48	1	1	0	1	3	0	B
1	1	0	0	50	1	1	0	1	3	2	A
1	1	0	0	40	1	1	0	1	2	0	2
1	1	1	1	40	2	2	0	2	1	0	3
1	1	0	1	26	2	2	0	1	2	0	3
1	1	0	0	70	1	1	0	1	2	1	3
1	1	0	0	47	1	1	0	1	3	0	A
0	0	1	1	64	3	2	0	2	1	1	3
0	0	1	1	63	3	2	0	2	1	1	3
1	1	0	1	59	2	2	0	3	1	1	2
1	1	0	1	59	2	1	0	3	1	1	2
1	1	0	0	61	1	2	0	2	1	1	2
1	1	0	0	68	1	1	0	1	3	1	A
1	1	0	0	50	1	1	0	1	1	0	2
1	0	1	1	69	2	3	0	3	1	1	3
1	1	0	1	44	2	1	0	1	3	0	B
0	0	0	1	52	4	1	0	1	1	1	3
0	0	0	1	52	4	1	0	1	1	1	3
1	1	0	0	50	2	2	0	3	1	0	3
1	1	0	0	50	2	2	0	3	1	0	3
1	1	0	0	29	1	1	0	1	1	0	1
1	1	0	1	48	2	1	0	1	3	0	C
1	1	0	1	48	2	1	0	1	3	0	C
1	0	1	1	48	2	2	0	1	3	0	C
0	0	1	1	42	3	2	0	1	1	0	X
0	0	0	1	56	4	1	0	1	1	1	3
1	1	0	1	77	2	2	0	2	1	1	2
1	1	0	0	48	1	2	0	2	1	0	2
1	0	0	1	46	2	1	0	2	1	0	3
1	0	0	0	46	2	2	0	2	1	0	2
0	0	0	1	71	4	3	0	2	4	1	2
0	0	0	1	39	4	2	0	2	1	0	3
1	1	0	1	38	2	1	0	1	2	0	X
1	1	0	0	73	2	1	0	1	2	1	2
0	0	0	1	58	4	2	0	2	2	1	2
1	1	0	1	50	2	2	0	3	1	0	3
0	0	0	0	64	4	1	0	1	1	1	3
0	0	1	1	47	4	2	0	3	1	0	3
0	0	1	1	56	3	2	0	2	1	0	2
0	0	1	1	56	3	1	0	2	1	1	2
0	0	0	1	49	4	2	0	1	1	1	3
0	0	0	1	46	4	1	0	1	3	0	B
0	0	1	1	46	3	1	0	1	3	0	C
0	0	1	1	46	3	1	0	1	3	0	C
0	0	1	1	46	3	1	0	1	3	0	C
1	0	1	1	45	2	3	0	3	2	0	1
0	0	1	1	39	3	1	0	1	3	0	C
1	0	0	0	64	2	2	0	3	1	1	3
1	1	0	1	54	1	1	0	1	3	2	A
1	1	0	0	72	1	2	0	2	1	1	2
1	1	1	1	45	2	2	0	2	1	0	3
0	0	1	1	63	3	1	0	1	1	1	2
1	1	0	0	57	1	1	0	1	1	1	1
1	1	0	0	61	2	1	0	1	3	1	A
0	0	0	0	66	4	2	0	2	1	1	2
1	1	0	1	78	2	2	0	2	1	1	3
1	1	0	1	45	2	1	0	2	1	0	2
1	1	0	1	77	2	1	0	1	1	1	3
1	1	0	1	42	2	1	0	2	1	0	2
0	0	0	0	46	4	1	0	1	1	0	2
0	0	0	0	46	4	1	0	1	1	0	2
1	1	0	1	67	1	2	0	2	1	1	2
1	1	0	0	49	2	2	0	2	1	0	2
1	1	0	1	41	2	1	0	1	1	0	2
1	1	0	1	48	2	2	0	2	1	0	2
1	1	0	0	43	1	1	0	2	1	0	2
1	1	0	0	52	1	1	0	1	3	0	A
0	0	1	1	38	3	1	0	2	1	0	3
1	1	0	0	38	1	2	0	2	3	0	B
1	1	0	0	38	1	1	0	2	3	0	C
1	0	0	1	53	2	2	0	2	1	0	2
1	1	0	0	53	2	2	0	3	1	2	2
1	1	0	0	90	1	1	0	1	1	1	2
1	0	0	1	54	2	2	0	2	1	1	2
0	0	1	1	55	3	1	0	4	1	1	3
1	0	0	1	53	2	2	0	2	1	1	3
1	1	1	1	45	2	2	0	2	1	0	3
0	0	0	1	62	4	1	0	1	2	1	X
1	1	0	0	44	2	1	0	1	3	0	B
1	1	0	0	57	1	3	0	3	1	1	X
1	1	0	1	43	1	2	0	2	3	0	C
1	1	0	1	44	1	1	0	2	1	0	2
1	0	0	0	54	2	2	0	2	1	1	2
0	0	1	1	55	3	2	0	2	3	1	C
1	1	0	0	64	1	1	0	1	3	1	B
0	0	1	1	43	3	2	0	3	1	0	3
0	0	1	1	43	3	2	0	3	1	0	3
1	1	1	1	54	2	1	0	1	3	1	C
1	1	1	1	54	1	1	0	1	3	1	B
1	1	0	0	68	2	2	0	2	1	1	2
1	1	0	0	68	2	2	0	2	1	1	2
1	0	0	1	66	2	1	0	1	1	1	3
1	1	0	0	87	1	1	0	1	2	1	X
1	1	0	0	84	1	2	0	2	2	1	X
1	1	0	1	45	2	1	0	2	1	0	1
0	0	1	1	61	3	2	0	2	1	1	3
1	1	0	0	73	1	1	0	1	3	1	C
1	1	1	1	46	2	1	0	1	1	0	2
1	0	0	1	41	2	3	0	3	1	0	3
1	1	0	1	80	1	2	0	2	2	1	1
0	0	1	1	39	3	2	0	2	1	0	3
0	0	0	1	51	4	2	0	2	1	1	3
1	1	0	1	60	2	2	0	2	2	1	1
1	1	0	1	74	2	1	0	2	2	1	1
1	1	0	0	50	1	1	0	1	4	0	X
1	1	1	1	56	2	2	0	2	1	1	2
1	1	1	1	56	2	1	0	2	1	1	2
0	0	0	1	62	4	1	0	2	1	1	3
1	0	0	1	65	2	2	0	2	1	1	3
1	1	0	0	39	1	1	0	1	3	0	A
0	0	0	1	66	4	1	0	2	1	1	3
1	1	0	0	67	2	2	0	2	1	1	1
1	1	0	1	51	2	2	0	2	2	0	2
0	0	1	1	51	3	2	0	2	1	1	3
0	0	1	1	51	3	2	0	2	1	1	3
1	1	0	1	48	2	1	0	1	1	0	3
1	1	0	1	74	2	2	0	2	1	1	2
1	0	0	1	64	2	2	0	2	2	1	X
0	0	1	1	60	3	2	0	1	1	1	3
0	0	1	1	60	3	2	0	1	1	1	3
1	1	0	0	80	1	1	0	2	2	1	X
1	1	0	1	46	2	2	0	2	1	0	2
1	1	0	1	35	2	1	0	1	1	0	3
1	1	0	0	47	1	3	0	3	1	0	2
0	0	1	1	49	3	2	0	2	2	X	3
0	0	0	1	74	4	2	0	3	1	1	3
0	0	0	1	74	4	2	0	3	1	1	3
1	1	0	0	46	1	1	0	1	2	0	2
1	1	0	1	47	2	2	0	2	1	0	3
1	1	0	1	44	2	2	0	2	1	0	3
0	0	0	1	75	4	2	0	2	1	1	3
0	0	0	1	75	4	2	0	2	1	1	3
1	1	0	1	78	2	1	0	1	1	1	2
0	0	1	1	83	3	1	0	3	1	1	3
1	1	0	1	68	2	2	0	2	2	1	1
1	1	0	0	41	1	1	0	1	1	0	2
1	1	0	0	42	1	2	0	2	3	0	A
1	1	0	1	68	2	2	0	2	1	1	3
1	0	1	1	53	2	2	0	2	3	0	C
0	0	1	0	43	3	1	0	2	1	0	X
0	0	1	0	43	3	1	0	2	1	0	X
0	0	1	1	51	3	2	0	2	1	0	2
0	0	1	1	68	3	2	0	2	1	1	3
0	0	1	1	68	3	2	0	2	1	1	3
1	1	0	1	42	2	2	0	2	1	0	3
1	1	0	0	42	1	2	0	2	1	0	3
0	0	1	1	52	3	3	0	3	1	1	2
1	1	0	0	41	1	1	0	1	3	0	B
0	0	1	1	62	3	2	0	2	1	1	3
0	0	0	1	40	4	2	0	2	1	0	3
1	1	0	1	50	2	1	0	1	1	0	2
1	1	0	0	48	1	2	0	2	1	1	2
1	1	0	0	48	1	1	0	1	1	1	2
0	0	1	1	47	3	1	0	1	3	0	C
1	1	0	1	39	2	1	0	1	3	0	C
1	1	0	1	43	2	1	0	1	3	0	B
1	0	0	1	51	2	1	0	2	1	1	2
0	0	0	1	58	4	2	0	1	1	1	X
1	0	1	1	41	2	2	0	2	1	0	3
1	1	0	0	58	1	1	0	1	1	1	1
1	1	0	0	58	1	1	0	1	1	1	1
0	0	0	1	69	4	2	0	2	1	1	3
0	0	0	1	69	4	2	0	2	1	1	3
1	1	1	1	46	2	1	0	1	3	0	C
1	1	0	0	50	1	2	0	3	1	1	3
1	1	0	0	53	1	1	0	1	1	0	2
0	0	0	1	25	4	2	0	2	1	0	3
0	0	0	1	57	4	1	0	1	3	1	C
1	1	1	1	59	2	2	0	2	1	1	3
1	1	1	1	59	2	2	0	2	1	1	3
1	1	0	1	84	2	2	0	2	1	1	2
1	0	1	1	42	2	2	0	2	1	0	3
0	0	0	1	36	4	2	0	2	2	0	3
1	1	0	0	65	1	2	0	2	2	1	2
1	1	0	0	65	1	2	0	2	2	1	2
1	1	0	0	45	1	2	0	3	1	0	2
0	0	1	1	37	3	2	0	2	3	0	C
1	1	0	1	65	2	2	0	1	1	1	3
0	0	0	1	43	4	2	0	2	2	0	3
0	0	1	0	47	3	1	0	1	3	0	C
0	0	1	1	53	3	1	0	1	1	1	3
1	0	0	1	59	2	2	0	2	4	1	1
1	1	0	1	61	2	1	0	3	1	1	3
1	1	0	0	43	1	1	0	1	1	0	2
1	1	0	1	47	2	1	0	1	1	0	2
1	1	0	1	48	1	1	0	1	1	1	1
1	0	0	0	49	2	2	0	2	2	0	2
1	1	0	1	40	2	2	0	2	1	0	3
1	1	0	1	40	2	2	0	2	1	0	3
0	0	0	1	49	4	3	0	3	1	1	3
1	1	0	0	62	1	1	0	1	2	1	2
1	1	0	0	55	1	2	0	1	1	1	1
1	1	0	1	80	1	2	0	2	2	1	2
1	1	0	0	56	1	1	0	1	1	1	2
1	1	0	1	46	2	1	0	3	1	0	2
0	0	1	1	55	3	1	0	1	1	1	3
1	1	0	1	42	2	3	0	2	2	0	2
1	1	0	0	52	1	1	0	1	1	0	1
1	0	0	1	76	2	1	0	1	4	1	2
1	1	0	1	62	2	1	0	1	2	1	X
1	1	0	1	47	2	2	0	2	1	0	3
1	0	0	1	68	2	2	0	2	1	1	3
1	1	0	0	67	1	1	0	1	3	1	B
1	1	0	1	35	2	1	0	1	2	0	2
1	1	0	1	35	2	1	0	1	2	0	3
1	1	1	1	50	2	1	0	1	1	0	2
1	1	0	0	61	1	1	0	1	1	1	2
0	0	1	1	57	3	2	0	2	1	1	3
1	1	0	1	72	2	1	1	2	1	1	X
1	1	0	1	44	2	1	0	1	2	0	2
1	1	0	1	66	2	2	0	2	1	1	2
1	1	0	1	49	2	2	0	2	1	0	3
1	1	0	1	77	2	2	0	2	1	1	2
1	1	0	1	47	2	1	0	2	1	0	3
1	1	1	1	40	2	2	0	2	1	0	3
1	1	0	0	72	1	1	0	1	2	1	1
1	0	0	0	66	2	1	0	1	1	1	2
1	0	0	1	56	2	2	0	2	1	1	3
1	1	0	1	73	2	2	0	2	1	1	3
0	0	1	1	57	3	1	0	1	1	1	3
0	0	1	0	41	3	2	0	3	1	0	3
0	0	0	1	67	4	1	0	1	1	1	3
0	0	1	1	60	4	2	0	2	1	1	3
0	0	1	1	51	3	2	0	2	1	1	2
0	0	0	1	48	4	2	0	1	1	0	3
0	0	0	1	62	4	2	0	2	1	1	2
0	0	1	1	44	3	1	0	1	1	0	X
0	0	0	1	46	4	2	0	2	1	0	X
0	0	1	1	58	3	2	0	2	1	1	3
0	0	1	1	41	3	2	0	2	1	0	3
0	0	1	1	58	3	1	0	1	1	1	X
0	0	0	0	67	4	2	0	2	1	1	2
0	0	1	1	71	3	1	0	1	1	1	3
0	0	1	1	71	3	1	0	1	1	1	3
0	0	0	1	48	4	2	0	3	2	0	3
0	0	0	0	54	4	1	0	1	1	1	2
0	0	0	0	54	4	2	0	1	1	1	2
0	0	0	1	45	4	2	0	2	1	0	3
0	0	0	1	45	4	2	0	2	1	0	3
0	0	1	1	63	3	2	0	3	3	1	C
0	1	0	1	56	2	2	0	2	1	1	3
0	0	0	0	60	4	1	0	1	2	1	1
0	0	0	0	80	4	2	0	4	1	1	3
0	0	0	0	46	3	1	0	1	3	0	C
0	0	1	1	49	4	2	0	2	1	0	3
0	0	0	1	54	4	1	0	1	1	1	3
0	0	0	1	71	4	1	0	1	1	1	3
0	0	0	1	44	4	1	0	1	1	0	3
0	0	1	1	60	4	2	0	2	1	1	3
0	0	0	1	56	4	2	0	2	1	1	X
0	0	0	1	60	3	2	0	3	1	1	3
0	0	1	1	69	3	1	0	2	1	1	2
0	0	1	1	50	3	1	0	2	2	X	？
0	0	1	1	49	3	2	0	2	1	X	2
0	0	0	1	67	4	1	0	1	1	1	2
0	0	0	1	56	4	2	0	2	1	X	X
0	0	0	1	56	4	2	0	2	1	1	X
0	0	1	1	73	3	2	0	2	1	1	2
0	0	1	1	63	3	1	0	1	1	1	3
1	0	0	1	56	2	3	0	2	1	1	3
1	1	1	1	41	2	1	0	2	1	0	2
1	1	0	1	67	2	1	0	1	1	1	2
1	1	0	1	67	2	1	0	3	1	1	2
1	1	1	1	41	2	1	0	1	1	0	3
1	1	0	1	54	2	2	0	2	1	1	2
1	1	1	1	47	2	1	0	1	1	0	2
